# Supplementary material for: Does Embodiment of Verbs Influence Predicate Metaphor Processing in a Second Language? Evidence From Picture Priming
Source: Front Psychol. 2021 Nov 3;12:759175. doi: 10.3389/fpsyg.2021.759175 (PMC8595923; doi:10.3389/fpsyg.2021.759175)
Supplement: Supplementary file 1 [file Table_1.xlsx]

## Sheet: Predicate Metaphor and Literal
M/L	No	Conventional Metaphors and literals	Verb base		M/L	No	Novel Metaphors and literals	Verb base
M	1	The newspaper bent the truth.	bend		M	1	The team hammered the rivals.	hammer
M	2	The defense raised the doubt.	raise		M	2	The aroma tickled my senses.	tickle
M	3	The police crushed the riot.	crush		M	3	The flames licked at the curtains.	lick
M	4	The hospital cut the costs.	cut		M	4	The media buckled the attention on him	buckle
M	5	The navy grabbed the chance.	grab		M	5	The leaves tiptoed on the road.	tiptoe
M	6	The class grasped the meaning.	grasp		M	6	The light beams fingered the sky.	finger
M	7	The drama gripped the audience.	grip		M	7	The pants aruged with the shirt.	argue
M	8	Your phone call lifted my spirit.	lift		M	8	The words sting my heart.	sting
M	9	The academy picked the candidates.	pick		M	9	The chilli bites my tongue.	bite
M	10	The perforamce pulled the crowd.	pull		M	10	The taxes pinched the industry.	pinch
M	11	The store pushed the new product.	push		M	11	The dispute soured the relationship.	sour
M	12	The army seized the opportunity.	seize		M	12	The truck drinks the gasoline.	drink
M	13	The murder shook the neighborhood.	shake		M	13	The board crawled through the contract.	crawl
M	14	The taxes squeezed the poor.	squeeze		M	14	The press shot questions at her.	shoot
M	15	The movie stirred our imagination.	stir		M	15	The firm smelt trouble ahead.	smell
M	16	Her divorce knocked her esteem.	knock		M	16	The sunset sang to the lovers.	sing
M	17	The waves washed the seashore.	wash		M	17	The truck kissed my car.	kiss
M	18	The horror swept the villagers.	sweep		M	18	The police dragged out the truth	drag
M	19	This era embraces technology.	embrace		M	19	The acid eats the surface.	eat
M	20	The show caught the attention.	catch		M	20	The paints danced on the canvas.	dance
M	21	The bus climbed the mountain.	climb		M	21	The sunshine stroked my face.	stroke
M	22	The enemy beat our confidence.	beat		M	22	The army stamped the rebellion.	stamp
M	23	The phone broke the silence.	break		M	23	The article threw doubt on the plan.	throw
M	24	The job tied my sister to the town.	tie		M	24	The report scratched the surface.	scratch
L	25	The repairman bent the pipe.	bend		L	25	The worker hammered the nails.	hammer
L	26	The soldiers raised the flag.	raise		L	26	The nurse tickled the baby.	tickle
L	27	The cook crushed the garlic.	crush		L	27	The dog licked the white plate	lick
L	28	The children cut the cakes.	cut		L	28	The mother buckled the seatbelt for him.	buckle
L	29	The host grabbed the microphone.	grab		L	29	The thief tiptoed to the window.	tiptoe
L	30	The president grasped the newspaper.	grasp		L	30	The hungry kid fingered the pizza.	finger
L	31	The gardener gripped the handle.	grip		L	31	The wife argued with the man.	argue
L	32	The delivery man lifted the boxes.	lift		L	32	The bees sting the boy.	sting
L	33	The farmers picked the vegetables.	pick		L	33	The bulldog bites my leg.	bite
L	34	The policeman pulled the trigger.	pull		L	34	The man pinched my face.	pinch
L	35	The leader pushed the button.	push		L	35	The lemon soured the soup.	sour
L	36	The police seized the pistol.	seize		L	36	The boy drinks the coke.	drink
L	37	The children shook the tree branches.	shake		L	37	The baby crawls across the floor	crawl
L	38	The chef squeezed the lemon.	squeeze		L	38	The soldier shot an arrow to her.	shoot
L	39	The chemist stirred the mixture.	stir		L	39	The boy smelt the fresh air.	smell
L	40	The boxer knocked her head .	knock		L	40	The singers sang to the lovers.	sang
L	41	The woman washed the sheets.	wash		L	41	The lovers kissed each other.	kiss
L	42	The cleaner swept the floor.	sweep		L	42	The worker dragged out the box	drag
L	43	The mother embraces her son.	embrace		L	43	The sister eats the cereals.	eat
L	44	The fisherman caught a whale.	catch		L	44	The couple danced on the stage.	dance
L	45	The boy climbed the stairs.	climb		L	45	The woman stroke the dog.	stroke
L	46	The mother beat her step-son.	beat		L	46	The dancers stamped their feet.	stamp
L	47	The boy broke the window.	break		L	47	The player threw the ball to his fellows.	throw
L	48	The boy tied the shoelace by himself.	tie		L	48	This cat scratches the sofa.	scratch
